# Supplementary material for: Temporal Trend of Serum Perfluorooctanoic Acid and Perfluorooctane Sulfonic Acid among U.S. Adults with or without Comorbidities in NHANES 1999–2018
Source: Toxics. 2024 Apr 26;12(5):314. doi: 10.3390/toxics12050314 (PMC11125848; doi:10.3390/toxics12050314)
Supplement: Supplementary file 1 [file toxics-12-00314-s001.zip]

Archive with 1 entries (1 files):
- toxics-2930774-supplementary.pdf
